# Supplementary material for: Application of nickel chitosan nanoconjugate as an antifungal agent for combating Fusarium rot of wheat
Source: Sci Rep. 2022 Aug 25;12:14518. doi: 10.1038/s41598-022-18670-2 (PMC9411138; doi:10.1038/s41598-022-18670-2)
Supplement: Supplementary file 1 — Supplementary Information 1. [file 41598_2022_18670_MOESM1_ESM.xlsx]

## Sheet: Sheet1
MULTIPLE COMPARISON TEST
Procedure: Duncan's multiple range test (p= 0.05)
S.E.M.: 0.134241697446558; DF: 24
Critical range; 0; 0.392; 0.412; 0.423; 0.432; 0.44; 0.444; 0.448; 0.452; 0.454; 0.456; 0.458
11	0.03	a
9	0.8	b
7	2.33	c
10	3.1	d
12	4.26	e
8	4.83	f
5	5.73	g
6	7.36	h
3	8.13	i
4	8.66	j
2	8.86	j
1	8.9	j

## Sheet: colony diamt
Treatment	conc (mg/ml)	colony diameter (cm)			Mean	SD	SE
CNPs	0.001	8.9	8.8	8.9	8.86667	0.057735	0.0339618										0.03	a
	0.01	8.7	8.5	8.8	8.66667	0.152753	0.0898544										0.8	b
	0.02	7	7.4	7.7	7.36667	0.351188	0.206581										2.33	c
	0.03	4.5	4.9	5.1	4.83333	0.305505	0.179709								1.2975		3.1	d
	0.04	2.8	3.1	3.4	3.1	0.3	0.176471								24		4.26	e
NiCNC	0.001	8.1	8.3	8	8.13333	0.152753	0.0898544										4.83	f
	0.01	5.9	5.7	5.6	5.73333	0.152753	0.0898544										5.73	g
	0.02	2.3	2.5	2.2	2.33333	0.152753	0.0898544										7.36	h
	0.03	0.8	0.7	0.9	0.8	0.1	0.0588235										8.13	i
	0.04	0	0	0.1	0.0333333	0.057735	0.0339618										8.66	j
Control		9	8.9	9	8.96667	0.057735	0.0339618										8.86	j
Mancozeb (16mg/mL)		4.1	4.4	4.3	4.26667	0.152753	0.0898544										8.9	j
		conc (mg/ml)	NiCNC	CNPs			SD
		Control	8.9		8.9	4.2
		0.001	8.13333	8.86667	8.9	4.2	0.057735
		0.01	5.73333	8.66667	8.9	4.2	0.152753		0.057735
		0.02	2.33333	7.36667	8.9	4.2	0.351188		0.152753
		0.03	0.8	4.83333	8.9	4.2	0.305505		0.152753
		0.04	0.0333333	3.1	8.9	4.2	0.3		0.152753
		Mancozeb	4.2		8.9	4.2			0.1
		NiCl2 (0.04 mg/mL)	7	6.8	8.9	4.2			0.057735
		NiCl2 (0.06 mg/mL)	6.8		8.9	4.2			0.152753
									0.152
									0.157

## Sheet: Sheet2
MULTIPLE COMPARISON TEST
Procedure: Duncan's multiple range test (p= 0.05)
S.E.M.: 1.59819784871472; DF: 22
Critical range; 0; 4.683; 4.922; 5.066; 5.178; 5.258; 5.306; 5.354; 5.386; 5.418; 5.442
10	100	a
8	91.11	b
6	74.07	c
9	65.55	d
11	52.96	e
7	46.29	f
4	36.29	g
5	18.14	h
2	9.62	i
3	3.7	j
1	1.11	j

## Sheet: Sheet3
MULTIPLE COMPARISON TEST
Procedure: Duncan's multiple range test (p= 0.01)
S.E.M.: 1.51963520367994; DF: 26
Critical range; 0; 5.972; 6.246; 6.398; 6.534; 6.626; 6.702; 6.778; 6.838; 6.884; 6.922; 6.96; 6.99
10	100	a
9	91.1111	b
8	74.0741	c
5	65.5559	d
11	52.963	e
4	46.2963	f
7	36.2963	g
13	31.6667	gh
12	28.6667	h
3	18.1474	i
6	9.62963	j
2	3.70259	jk
1	1.48111	k

## Sheet: %inhibition
Treatment	conc (mg/ml)	Percentage inhibition			Mean	SD	SE				SSR	180.125
CNPs	0.001	1.11	2.22222	1.11111	1.48111	0.641821	0.377542				dfR	26
	0.01	3.33	5.55556	2.22222	3.70259	1.69762	0.998597
	0.02	22.22	17.7778	14.4444	18.1474	3.90093	2.29467
	0.03	50	45.5556	43.3333	46.2963	3.3945	1.99677
	0.04	68.89	65.5556	62.2222	65.5559	3.33389	1.96111
NiCNC	0.001	10	11.1111	7.77778	9.62963	1.69725	0.998383
	0.01	34.4444	37.7778	36.6667	36.2963	1.69725	0.998383
	0.02	74.4444	75.5556	72.2222	74.0741	1.69725	0.998383
	0.03	91.1111	90	92.2222	91.1111	1.11111	0.653595
	0.04	100	100	100	100	0	0
Mancozeb (16mg/mL)		55.5556	52.2222	51.1111	52.963	2.31296	1.36057
NiCl2 (0.04 mg/mL)		30	29	27	28.6667	1.52753	0.898544
NiCl2 (0.06 mg/mL)		33	31	31	31.6667	1.1547	0.679236
						100	a
		0.001				91.1111	b
		0.01				74.0741	c
		0.02				65.5559	d
		0.03				52.963	e
		0.04				46.2963	f
		Mancozeb (16 mg/mL)				36.2963	g
		NiCl2 (0.04 mg/mL)				31.6667	gh
		NiCl2 (0.06 mg/mL)				28.6667	h
						18.1474	i
						9.62963	j
						3.70259	jk
						1.48111	k

## Sheet: Sheet4
MULTIPLE COMPARISON TEST
Procedure: Duncan's multiple range test (p= 0.05)
S.E.M.: 0.917684360116319; DF: 22
Critical range; 0; 2.689; 2.826; 2.909; 2.973; 3.019; 3.047; 3.074; 3.093; 3.111; 3.125
10	100	a
9	89	b
8	76.4061	c
7	65.3907	d
11	57.83	e
6	40.217	f
5	35.7188	g
4	35.2264	g
3	28.0607	h
2	23.6964	i
1	15.9198	j

## Sheet: spore germination inhibition %
Treatment	conc (mg/ml)	spore germination inhibition %			MEAN	SD	SE		1 CNPs	15.9198	0.808826	SSR	55.5815	100	a
CNPs	0.001	16.7894	15.19	15.78	15.9198	0.808826	0.47578	57.83	1 NiCNC	23.6964	1.60577	dfR	22	89	b
	0.01	28.6322	28.78	26.77	28.0607	1.12026	0.658975	57.83	10 CNPs	28.0607	1.12026			76.4061	c
	0.02	35.3765	34.89	36.89	35.7188	1.04302	0.613544	57.83	10 NiCNC	35.2264	1.47626			65.3907	d
	0.03	63.742	65.65	66.78	65.3907	1.53552	0.903246	57.83	20 CNPs	35.7188	1.04302			57.83	e
	0.04	89	91	87	89	2	1.17647	57.83	20 NiCNC	40.217	1.04544			40.217	f
NiCNC	0.001	23.6391	25.33	22.12	23.6964	1.60577	0.944568		30 CNPs	65.3907	1.53552			35.7188	g
	0.01	33.5993	36.48	35.6	35.2264	1.47626	0.868389	0.00121208	30 NiCNC	76.4061	1.82214			35.2264	g
	0.02	41.2609	40.22	39.17	40.217	1.04544	0.614966	0.00121208	40 CNPs	89	2			28.0607	h
	0.03	75.7283	78.47	75.02	76.4061	1.82214	1.07185	0.00121208	40 NiCNC	100	0			23.6964	i
	0.04	100	100	100	100	0	0	0.00121208	MANCOZEB	57.83	0.0360555			15.9198	j
Untreated		0.00363623	0	0	0.00121208	0.00209938	0.00123493	0.00121208
Mancozeb		57.87	57.82	57.8	57.83	0.0360555	0.0212091
		0.001
		0.01
		0.02
		0.03
		0.04

## Sheet: Sheet6
MULTIPLE COMPARISON TEST
Procedure: Duncan's multiple range test (p= 0.05)
S.E.M.: 1.31761569173682E-02; DF: 24
Critical range; 0; 0.038; 0.04; 0.042; 0.042; 0.043; 0.044; 0.044; 0.044; 0.045; 0.045; 0.045
10	0.0233333	a
9	0.05	ab
8	0.05	ab
7	0.0766667	b
6	0.0766667	b
11	0.136667	c
5	0.196667	d
4	0.3	e
3	0.49	f
2	0.513333	fg
1	0.536667	g
12	0.836667	h

## Sheet: sporulation suppresion 
Treatment	conc (mg/ml)	conidial density			MEAN	SD	SE	0.836667		1 CNPs	0.536667	0.0152753	SSR	0.0125
CNPs	0.001	0.52	0.55	0.54	0.536667	0.0152753	0.00898544	0.836667		1 NiCNC	0.513333	0.0321455	dfR	24
	0.01	0.48	0.49	0.5	0.49	0.01	0.00588235	0.836667		10 CNPs	0.49	0.01
	0.02	0.18	0.19	0.22	0.196667	0.0208167	0.0122451	0.836667		10 NiCNC	0.3	0.0264575
	0.03	0.08	0.09	0.06	0.0766667	0.0152753	0.00898544	0.836667		20 CNPs	0.196667	0.0208167
	0.04	0.05	0.06	0.04	0.05	0.01	0.00588235			20 NiCNC	0.0766667	0.0152753
NiCNC	0.001	0.49	0.5	0.55	0.513333	0.0321455	0.0189091	0.136667		30 CNPs	0.0766667	0.0152753
	0.01	0.31	0.32	0.27	0.3	0.0264575	0.0155632	0.136667		30 NiCNC	0.05	0.02
	0.02	0.08	0.06	0.09	0.0766667	0.0152753	0.00898544	0.136667		40 CNPs	0.05	0.01
	0.03	0.03	0.05	0.07	0.05	0.02	0.0117647	0.136667		40 NiCNC	0.0233333	0.0152753
	0.04	0.02	0.01	0.04	0.0233333	0.0152753	0.00898544	0.136667		MANCOZEB	0.136667	0.0057735
Untreated		0.83	0.86	0.82	0.836667	0.0208167	0.0122451			CONTROL	0.836667	0.0208167
Mancozeb		0.14	0.13	0.14	0.136667	0.0057735	0.00339618
									0.0233333	a
									0.05	ab
									0.05	ab
									0.0766667	b
									0.0766667	b
									0.136667	c
									0.196667	d
									0.3	e
									0.49	f
									0.513333	fg
									0.536667	g
									0.836667	h
