# Supplementary material for: Application of nickel chitosan nanoconjugate as an antifungal agent for combating Fusarium rot of wheat
Source: Sci Rep. 2022 Aug 25;12:14518. doi: 10.1038/s41598-022-18670-2 (PMC9411138; doi:10.1038/s41598-022-18670-2)
Supplement: Supplementary file 2 — Supplementary Information 2. [file 41598_2022_18670_MOESM2_ESM.xlsx]

## Sheet: PHSI
Inoculum	Treatment	height of plant (cm)	PHSI	AVG	SD			Inoculated	SD
Inoculated	Untreated	13.5	81.3253	74.8494	6.92771		Control (UT-UI)	100	7.2	SSR	398.554
		13.2	79.5181				UT-IN	74.84	6.9	dfR	10
		12	72.2892				CNPs-IN	117.1	3.85
		11	66.2651				NiCNC-IN	154.9	1.33
	CNPs	20	120.482	117.169	3.8573		Mancozeb-IN	98.04	4.1
		20	120.482
		19	114.458				154.9	a
		18.8	113.253				117.1	b
	NiCNC	26	156.627	154.97	1.33576		100	c
		25.5	153.614				98.04	c
		25.8	155.422				74.84	d
		25.6	154.217
	Mancozeb	15.9	95.7831	98.0422	4.12625
		15.5	93.3735
		16.9	101.807
		16.8	101.205
Uninoculated	CONTROL	16.5	99.3976	100	7.21216
		18.2	109.639
		15.3	92.1687
		16.4	98.7952

## Sheet: Sheet9
MULTIPLE COMPARISON TEST
Procedure: Duncan's multiple range test (p= 0.05)
S.E.M.: 6.13169552407815; DF: 10
Critical range; 0; 19.315; 20.235; 20.664; 21.032
4	143.537	a
3	118.367	b
5	106.122	b
1	100	bc
2	80.95	c

## Sheet: RLSI
Inoculum	Treatment	Root length (cm)	RLSI	AVG	SD				Inoculated	sd
Inoculated	Untreated	3.1	84.3537	80.9524	3.42396			Control (UT-UI)	100	14.6		SSR	1127.93
		2.8	76.1905					UT-IN	80.95	3.4		dfR	10
		3	81.6327					CNPs-IN	118.367	8.4				143.537	a
		3	81.6327					NiCNC-IN	143.537	6.8				118.367	b
	CNPs	4.5	122.449	118.367	8.46021			Mancozeb-IN	106.122	5.87				106.122	b
		4.4	119.728											100	bc
		3.9	106.122											80.95	c
		4.6	125.17
	NiCNC	5	136.054	143.537	6.80272
		5.3	144.218
		5.2	141.497
		5.6	152.381
	Mancozeb	3.6	97.9592	106.122	5.87822
		3.9	106.122
		4	108.844
		4.1	111.565
Uninoculated	CONTROL	4	108.844	100	14.6324
		3	81.6327
		4.2	114.286
		3.5	95.2381

## Sheet: Sheet1
MULTIPLE COMPARISON TEST
Procedure: Duncan's multiple range test (p= 0.05)
S.E.M.: 2.72144263213466; DF: 16
Critical range; 0; 8.164; 8.573; 8.79
3	36.6667	a
2	50	b
4	53.3333	b
1	93.3333	c

## Sheet: DI
5-level scale						Disease Incidence (%)	Disease Index	sd
Treatment	0	1	2	3	4
	No. of seedlings
Untreated	2	8	4	5	11	93.3333	0.566667	3.53553		SSR	592.5		36.6667	a
CNPs	15	3	5	5	2	50	0.433333	5.19615		dfR	16		50	b
NiCNC	19	5	4	2	0	36.6667	0.366667	7.51665					53.3333	b
Mancozeb	14	6	5	3	2	53.3333	0.466667	4.74342					93.3333	c
